# Supplementary material for: The Role of Nutrient Supplements in Female Infertility: An Umbrella Review and Hierarchical Evidence Synthesis
Source: Nutrients. 2024 Dec 27;17(1):57. doi: 10.3390/nu17010057 (PMC11722770; doi:10.3390/nu17010057)
Supplement: Supplementary file 1 [file nutrients-17-00057-s001.zip]

Archive with 1 entries (1 files):
- nutrients-3340184-supplementary.pdf
